# Supplementary material for: Elastic Fibers and F-Box and WD-40 Domain-Containing Protein 2 in Bovine Periosteum and Blood Vessels
Source: Biomimetics (Basel). 2022 Dec 23;8(1):7. doi: 10.3390/biomimetics8010007 (PMC9844355; doi:10.3390/biomimetics8010007)
Supplement: Supplementary file 1 [file biomimetics-08-00007-s001.zip]

Archive with 1 entries (1 files):
- biomimetics-2024284-supplementary.pdf
